# Supplementary material for: Response Surface Optimization of Dispersive Solid-Phase Extraction Combined with HPLC for the Rapid Analysis of Multiple Coccidiostats in Feed
Source: Molecules. 2022 Dec 5;27(23):8559. doi: 10.3390/molecules27238559 (PMC9738599; doi:10.3390/molecules27238559)
Supplement: Supplementary file 1 [file molecules-27-08559-s001.zip]

Archive with 1 entries (1 files):
- molecules-2054332-supplementary.pdf
